# Supplementary material for: Multifaceted roles of FD gene family in flowering, plant architecture, and adaptation
Source: Front Plant Sci. 2025 Jun 20;16:1602756. doi: 10.3389/fpls.2025.1602756 (PMC12226587; doi:10.3389/fpls.2025.1602756)
Supplement: Supplementary Table 1 — List of genes in Figure 1 . [file Table1.xlsx]

## Sheet: Sheet1
	Species	Gene Name	Locus ID/Accession No.	Database
FDs
Arabidopsis	Arabidopsis thaliana	FD/bZIP14	At4g35900	tair（https://www.arabidopsis.org/）
		FDP	At2g17770	tair（https://www.arabidopsis.org/）
Rice	Oriza sativa	OsFD1	Os09g0540800	ncbi（https://www.ncbi.nlm.nih.gov/）
		OsFD2	Os06g0720900	ncbi（https://www.ncbi.nlm.nih.gov/）
		OsFD3	Os02g0833600	ncbi（https://www.ncbi.nlm.nih.gov/）
		OsFD4	Os08g0549600	ncbi（https://www.ncbi.nlm.nih.gov/）
		OsFD5	Os06g0724000	ncbi（https://www.ncbi.nlm.nih.gov/）
		OsFD6	Os06g0719500	ncbi（https://www.ncbi.nlm.nih.gov/）
		OsFD7	AK110915	ncbi（https://www.ncbi.nlm.nih.gov/）
Wheat	Triticum aestivum	TaFD1	CK206464	ncbi（https://www.ncbi.nlm.nih.gov/）
		TaFDL2	ABZ91908	ncbi（https://www.ncbi.nlm.nih.gov/）
		TaFDL3	ABZ91909	ncbi（https://www.ncbi.nlm.nih.gov/）
		TaFDL13	ABZ91911	ncbi（https://www.ncbi.nlm.nih.gov/）
		TaFDL15	ABZ91912	ncbi（https://www.ncbi.nlm.nih.gov/）
Maize	Zea mays	DLF1	GRMZM2G067921	ncbi（https://www.ncbi.nlm.nih.gov/）
		ZmFD2	GRMZM2G402862	ncbi（https://www.ncbi.nlm.nih.gov/）
		ZmFD3	GRMZM2G073892	ncbi（https://www.ncbi.nlm.nih.gov/）
Pea	Pisum sativum	VEG2	KP739949	ncbi（https://www.ncbi.nlm.nih.gov/）
Alfalfa	Medicago truncatula	MtFDa	Medtr5g022780	ncbi（https://www.ncbi.nlm.nih.gov/）
		MtFDb	Medtr8g075130	ncbi（https://www.ncbi.nlm.nih.gov/）
Soybean	Glycine max	GmFDa1	Glyma.01G163500	Phytozome (https://phytozome-next.jgi.doe.gov/)
		GmFDa2	Glyma.11G080000	Phytozome (https://phytozome-next.jgi.doe.gov/)
		GmFDb1	Glyma.02G045500	Phytozome (https://phytozome-next.jgi.doe.gov/)
		GmFDc1	Glyma.04G022100	Phytozome (https://phytozome-next.jgi.doe.gov/)
		GmFDc2	Glyma.06G022300	Phytozome (https://phytozome-next.jgi.doe.gov/)
		GmFDL06	Glyma.06G040400	Phytozome (https://phytozome-next.jgi.doe.gov/)
		GmFDL12	Glyma.12G184432	Phytozome (https://phytozome-next.jgi.doe.gov/)
		GmFDL19	Glyma.19G122800	Phytozome (https://phytozome-next.jgi.doe.gov/)
Poplar	Populus trichocarpa	PtFD1/FDL2	Potri.005G243400	Phytozome (https://phytozome-next.jgi.doe.gov/)
		PtFD2/FDL1	Potri.002G018400	Phytozome (https://phytozome-next.jgi.doe.gov/)
London plane	Platanus acerifolia	PaFDL1	MH845055	ncbi（https://www.ncbi.nlm.nih.gov/）
		PaFDL2	MH845056	ncbi（https://www.ncbi.nlm.nih.gov/）
Tobacco	Nicotiana tabacum	NtFD1	KY306459	ncbi（https://www.ncbi.nlm.nih.gov/）
		NtFD2*	KY306460	ncbi（https://www.ncbi.nlm.nih.gov/）
		NtFD3	KY306461	ncbi（https://www.ncbi.nlm.nih.gov/）
		NtFD4	KY306462	ncbi（https://www.ncbi.nlm.nih.gov/）
Bamboo	Bambusa tulda	BtFD1	MF983712	ncbi（https://www.ncbi.nlm.nih.gov/）
		BtFD2	MH142577	ncbi（https://www.ncbi.nlm.nih.gov/）
Kiwifruit	Actinidia chinensis	AcFD	JX417425	ncbi（https://www.ncbi.nlm.nih.gov/）
Wild loquat	Eriobotrya deflexa	EdFD1	KU319434	ncbi（https://www.ncbi.nlm.nih.gov/）
		EdFD2	KU319435	ncbi（https://www.ncbi.nlm.nih.gov/）
	Brachypodium distachyon	BdFD1	Bradi4g36587	Phytozome (https://phytozome-next.jgi.doe.gov/)
Citrus	Citrus x clementina	CiFD	Ciclev10003845m	ncbi（https://www.ncbi.nlm.nih.gov/）
ABI5/AREBs/ABFs
Arabidopsis	Arabidopsis thaliana	ABI5	AT2G36270	tair（https://www.arabidopsis.org/）
Arabidopsis	Arabidopsis thaliana	AREB3	AT3G56850	tair（https://www.arabidopsis.org/）
Arabidopsis	Arabidopsis thaliana	AREB2	AT3G19290	tair（https://www.arabidopsis.org/）
Arabidopsis	Arabidopsis thaliana	ABF1	AT1G49720	tair（https://www.arabidopsis.org/）
Arabidopsis	Arabidopsis thaliana	ABF3	AT4G34000	tair（https://www.arabidopsis.org/）
Arabidopsis	Arabidopsis thaliana	AREB1	AT1G45249	tair（https://www.arabidopsis.org/）
Rice	Oriza sativa	TRAB1	Os08g0472000	ncbi（https://www.ncbi.nlm.nih.gov/）
Loblolly Pine	Pinus taeda	PtABI5	AEK86263.1	ncbi（https://www.ncbi.nlm.nih.gov/）
White spruce	Picea glauca	PgABI5-1	BT102312.1	ncbi（https://www.ncbi.nlm.nih.gov/）
		PgABI5-2	BT110053.1	ncbi（https://www.ncbi.nlm.nih.gov/）
Selaginella	Selaginella moellendorffii	SmABI5A	XP_002965670.1	ncbi（https://www.ncbi.nlm.nih.gov/）
		SmABI5A-2	XP_002971668.1	ncbi（https://www.ncbi.nlm.nih.gov/）
Out group
Arabidopsis	Arabidopsis thaliana	AtbZIP68	AT1G32150	tair（https://www.arabidopsis.org/）
Arabidopsis	Arabidopsis thaliana	AtbZIP16	AT2G35530	tair（https://www.arabidopsis.org/）
